# Supplementary material for: Elevated IL-6 Expression in Autologous Adipose-Derived Stem Cells Regulates RANKL Mediated Inflammation in Osteoarthritis
Source: Cells. 2024 Dec 11;13(24):2046. doi: 10.3390/cells13242046 (PMC11674629; doi:10.3390/cells13242046)
Supplement: Supplementary file 1 [file cells-13-02046-s001.zip]

Archive with 1 entries (1 files):
- cells-3311540-supplementary.pdf
